# Supplementary material for: Structure–Function Relationships in High-Moisture Meat Analogues: Effects of Soybean Residue (Okara) on Plant Protein–Starch Gels
Source: Gels. 2025 Oct 7;11(10):805. doi: 10.3390/gels11100805 (PMC12563324; doi:10.3390/gels11100805)
Supplement: Supplementary file 1 [file gels-11-00805-s001.zip]

Archive with 1 entries (1 files):
- gels-3890520-supplementary.xlsx
