# Supplementary material for: Structure–Function Relationships in High-Moisture Meat Analogues: Effects of Soybean Residue (Okara) on Plant Protein–Starch Gels
Source: Gels. 2025 Oct 7;11(10):805. doi: 10.3390/gels11100805 (PMC12563324; doi:10.3390/gels11100805)
Supplement: Supplementary file 1 [file gels-11-00805-s001.zip › gels-3890520-supplementary.xlsx]

## Sheet: Texture_HMMA
Table S1. Texture parameters of high-moisture meat analogue (HMMA) samples with varying okara incorporation (0–40%) and defatted soy flour (DSF).
Sample		Cutting Test (n = 5)									TPA (n = 10)
		p.Force	p.Work_of_Shear	p.Cutting_Strength	p.Distance_at_Failure	v.Force	v.Work_of_Shear	v.Cutting_Strength	v.Distance_at_Failure	Texturization	Force	Hardness	Adhesiveness	Springiness	Cohesiveness	Gumminess	Chewiness	Resilience
0% Okara	mean	5783.02	17.576	2.836	5.12	4455.08	15.418	2.186	7.802	0.773355	27399.9	29615.7	-103.074	0.9129	0.7784	23051.7	21042.7	0.3939
	stdev.	503.895	1.19081	0.248254	0.11811	375.183	1.10461	0.186226	0.538906	0.0754621	1236.48	1352.5	53.6152	0.0326682	0.0201616	1264.56	1361.91	0.0139797
20% Okara	mean	4462.62	8.032	15.514	2.19	2137.12	7.62	6.632	1.048	0.479641	12213.5	14181.4	-73.7316	0.8122	0.5722	8112.27	6587.51	0.1835
	stdev.	285.903	0.135351	0.616952	0.138384	142.113	0.305123	0.639117	0.0715542	0.0309065	591.546	749.539	58.7143	0.0238551	0.00988602	360.407	327.736	0.00639878
30% Okara	mean	4974.82	7.958	15.224	2.44	2347.12	7.766	6.888	1.15	0.47357	15474.1	17979.7	-21.6133	0.7921	0.5784	10399.5	8242.59	0.1972
	stdev.	363.027	0.169322	1.24086	0.178466	34.8199	0.187697	0.50948	0.0173205	0.0308597	586.414	560.22	27.291	0.0248124	0.0184944	509.765	563.78	0.00957775
40% Okara	mean	3926.86	7.762	11.044	1.924	2126.38	7.494	5.154	1.044	0.54246	12452.2	14633.6	-29.6707	0.762091	0.521182	7640.71	5816.46	0.156636
	stdev.	261.084	0.105214	0.843285	0.128763	124.97	0.107842	0.47374	0.0610737	0.0333949	1122.51	1237.06	13.7452	0.0273	0.0179433	850.387	632.306	0.0085472
DSF	mean	4847.3	4.372	14.194	2.382	2519.24	4.47	7.344	1.252	0.520242	24617.9	26772.6	-282.696	0.917	0.7314	19564	17932.6	0.3278
	stdev.	115.347	0.0715542	0.710197	0.054037	157.455	0.0784219	0.676779	0.0630079	0.0394953	1752.26	1959.35	97.9696	0.010435	0.0112171	1190.7	980.234	0.0100973
Chicken_Breast	mean	2526.26	4.324	1.236	1.576	1092.4	0.692	0.212	0.986	0.534743	3362.82	3687.35	-33.8021	0.6644	0.7044	2582.47	1721.56	0.2653
	stdev.	1002.48	1.758	0.491253	0.760612	455.245	0.193959	0.0889944	0.363428	0.399034	887.775	1005.44	10.0839	0.0346096	0.0226676	644.816	455.774	0.0293789
Viet_Sausage	mean	1210.14	2.832	0.596	3.216	398.88	0.378	0.078	3.328	0.33382	4247.38	4543.8	-50.4549	0.8965	0.778	3529.26	3146.36	0.3371
	stdev.	167.117	0.603465	0.0835464	1.16738	37.0205	0.066106	0.0083666	1.74088	0.0470488	804.435	861.301	24.646	0.0426829	0.00996661	634.396	472.489	0.0315998
Chicken_Sausage	mean	1063.9	2.17	0.52	3.325	910.45	0.545	0.18	0.625	0.85575	2017.13	2150.05	-12.9338	0.93875	0.8115	1741.06	1634.29	0.30575
	stdev.	3.39411	0.0282843	0	0.233345	13.7886	0.0777817	0	0.0636396	0.0102304	383.311	416.484	9.43025	0.0339821	0.0151752	316.448	308.007	0.0308811
Pork-chick_Sausage	mean	1758.3	3.07	0.863333	3.20667	875.867	0.516667	0.173333	2.45333	0.498209	2142.5	2270.9	-12.3957	0.88475	0.83675	1890.84	1661	0.381
	stdev.	113.456	0.283549	0.051316	0.57709	68.9505	0.105987	0.0152753	0.604345	0.0246634	590.863	627.253	13.7184	0.0877777	0.0199562	488.895	432.75	0.0343996
Chese-pork-chick_Sausage	mean	975.05	1.4875	0.4775	2.025	569.325	0.39	0.1125	2.26	0.582095	1727.94	1858.33	-16.7071	0.876111	0.781778	1452.49	1270.14	0.304556
	stdev.	118.864	0.0478714	0.057373	0.427902	102.65	0.0627163	0.0189297	0.59234	0.0492883	330.249	364.327	14.2648	0.0565187	0.0236367	280.404	244.066	0.0291509
Values are presented as mean ± standard deviation (n = 5 for cutting tests; n = 10 for TPA). Cutting tests included longitudinal (p.) and transverse (v.) directions. TPA parameters were obtained from double-compression tests.
